# Supplementary material for: A Toll-like receptor identified in Gigantidas platifrons and its potential role in the immune recognition of endosymbiotic methane oxidation bacteria
Source: PeerJ. 2021 Apr 30;9:e11282. doi: 10.7717/peerj.11282 (PMC8092104; doi:10.7717/peerj.11282)
Supplement: Supplemental Information 3 [file peerj-09-11282-s003.txt]

>GpTLR13
METIEQDAFSDFKFLRKLEISYEKKLNRTDLNRSFKSLNVTNLKALRFEQNNWTTIPRDMFQHLSGANLMYISLNYNNLEELYFNIFRPLSGLKILYCADNAIAYMNVSTFHTLQHLDLSKNNIYVMPTFCDVISNKSAVPQLKNLSLFNNAIRDISIRSFKCLENLESLILDGNRIITLDNNVFSTLIKLNTLSLCELSQLKNINSIAFNISSLQILRFNENRYRFDKKIHCDSKEIYIFHFLPNIRELHLAQNYLPKDDKCVRQMFEHLTNLRKINLQSTYISLVPDVLNTFPNLNSIILRGNKINRWNASTFENMTSLRKLDIAGNTIHIINKTSFPMSLLNSLETLDLSTNPYWCTCDQKWFLDTIRLNNLTKKMTSEWPRYYTCSYPERLRFTMLSNYNPTDSDCTPWNVISLIIITVSSAVLVIFFVVIVLFGCQINIKNVLYFARVYRQVTKGYLKLDSSDEFEFDAFVVYCDADRQWVHNVLLKKLESSNLNICIHHRDFDVGEHITNNIEKYMSKCWKIIVVMSNQFAESEWCQWEIDLVQERRRRQGKEALVLIMYRQIDSRHMTSSLRTLLGTTPHLSYKEGIGETLFWNTVIRDVSKSLNYPPVAVL
